# Supplementary material for: Zero-Dose Childhood Vaccination Status in Rural Democratic Republic of Congo: Quantifying the Relative Impact of Geographic Accessibility and Attitudes toward Vaccination
Source: Vaccines (Basel). 2024 Jun 4;12(6):617. doi: 10.3390/vaccines12060617 (PMC11209617; doi:10.3390/vaccines12060617)
Supplement: Supplementary file 1 [file vaccines-12-00617-s001.zip]

Archive with 1 entries (1 files):
- vaccines-2971429-supplementary.pdf
